# Supplementary material for: Identify Key Determinants of Contraceptive Use for Sexually Active Young People: A Hybrid Ensemble of Machine Learning Methods
Source: Children (Basel). 2021 Oct 26;8(11):968. doi: 10.3390/children8110968 (PMC8622295; doi:10.3390/children8110968)
Supplement: Supplementary file 1 [file children-08-00968-s001.zip]

Archive with 1 entries (1 files):
- children-1395986-supplementary.pdf
